# Supplementary material for: Modulation of High-Intensity Optical Properties in CdS/CdSe/CdS Spherical Quantum Wells by CdSe Layer Thickness
Source: Nanomaterials (Basel). 2024 Sep 27;14(19):1568. doi: 10.3390/nano14191568 (PMC11478250; doi:10.3390/nano14191568)
Supplement: Supplementary file 1 [file nanomaterials-14-01568-s001.zip]

Archive with 1 entries (1 files):
- nanomaterials-3210961-supplementary.pdf
